# Supplementary material for: Systemically-delivered biodegradable PLGA alters gut microbiota and induces transcriptomic reprogramming in the liver in an obesity mouse model
Source: Sci Rep. 2020 Aug 14;10:13786. doi: 10.1038/s41598-020-69745-x (PMC7429827; doi:10.1038/s41598-020-69745-x)
Supplement: Supplementary file 2 — Supplementary tables. [file 41598_2020_69745_MOESM2_ESM.xlsx]

## Sheet: Supplementary Table 2
	CPM: Counts per million; FC: Fold change; FDR: False discovery rate; LR: Likelihood ratio
	Genename	Log2FC	Log2CPM	LR	P-value	FDR	Genetype	Description
	Try5	3.57465	1.0566	49.41	2.08e-12	1.55e-08	protein_coding	No description
	Saa2	3.30255	10.1701	19.2185	1.17e-05	0.00580379	protein_coding	serum amyloid A 2
	Lcn2	3.14567	6.83573	167.444	2.68e-38	4e-34	protein_coding	lipocalin 2
	Orm2	1.97047	5.59275	42.769	6.16e-11	1.53e-07	protein_coding	orosomucoid 2
	Prtn3	1.96692	1.89435	20.9963	4.6e-06	0.00274907	protein_coding	proteinase 3
	Saa1	1.90481	11.0369	13.2267	0.000275989	0.04385	protein_coding	serum amyloid A 1
	Gm17041	1.88216	2.56248	14.795	0.000119852	0.0262955	antisense	No description
	Cish	1.81036	3.61988	16.364	5.23e-05	0.0151112	protein_coding	cytokine inducible SH2-containing protein
	Nr4a1	1.63047	1.54492	16.3515	5.26e-05	0.0151112	protein_coding	nuclear receptor subfamily 4; group A; member 1
	Gm45836	1.56476	4.04626	47.4571	5.62e-12	2.1e-08	lincRNA	No description
	Marco	1.454	4.16005	26.5645	2.55e-07	0.00025378	protein_coding	macrophage receptor with collagenous structure
	Hspa1b	1.40942	3.45031	36.1834	1.8e-09	2.98e-06	protein_coding	heat shock protein 1B
	Crybb3	1.35831	1.30149	15.1905	9.72e-05	0.0246021	protein_coding	crystallin; beta B3
	Mthfd2	1.26341	0.928421	15.0714	0.000103521	0.025147	protein_coding	methylenetetrahydrofolate dehydrogenase (NAD+ dependent); methenyltetrahydrofolate cyclohydrolase
	Mrvi1	1.24461	0.902966	14.8535	0.00011619	0.0258999	protein_coding	MRV integration site 1
	Gm7652	1.15233	1.02765	12.4927	0.000408536	0.0557751	unprocessed_pseudogene	No description
	Clec4a3	1.12272	0.970562	13.0658	0.000300743	0.0467875	protein_coding	C-type lectin domain family 4; member a3
	Apcs	1.1108	6.80253	38.3759	5.83e-10	1.09e-06	protein_coding	serum amyloid P-component
	Gm45774	1.07999	7.52966	14.4167	0.000146496	0.0284145	antisense	No description
	Wfdc17	1.05989	4.21636	47.7156	4.93e-12	2.1e-08	protein_coding	WAP four-disulfide core domain 17
	Mt2	1.05876	7.50344	12.6536	0.000374848	0.0529563	protein_coding	metallothionein 2
	Gm45190	1.05035	1.25357	13.2832	0.000267802	0.0430067	lincRNA	No description
	Sla	1.03076	0.993674	11.2354	0.000802539	0.0804424	protein_coding	src-like adaptor
	Serpine1	1.02325	1.24493	12.4824	0.000410797	0.0557751	protein_coding	serine (or cysteine) peptidase inhibitor; clade E; member 1
	Gab2	1.01069	1.16455	11.9021	0.000560718	0.0675348	protein_coding	growth factor receptor bound protein 2-associated protein 2
	Serpina7	1.00762	5.15512	17.0714	3.6e-05	0.0114397	protein_coding	serine (or cysteine) peptidase inhibitor; clade A (alpha-1 antiproteinase; antitrypsin); member 7
	Ptgis	0.989543	1.58111	14.5503	0.000136465	0.0283069	protein_coding	prostaglandin I2 (prostacyclin) synthase
	Nupr1	0.971031	1.5465	12.9648	0.000317402	0.0483714	protein_coding	nuclear protein 1
	Isyna1	0.93181	2.87885	17.4695	2.92e-05	0.0107388	protein_coding	myo-inositol 1-phosphate synthase A1
	Mt1	0.922882	8.638	13.7322	0.000210811	0.0361893	protein_coding	metallothionein 1
	RP24-105I7.4	0.917077	2.73503	12.7183	0.000362098	0.0519994	lincRNA	No description
	Trem2	0.910808	1.74434	11.6007	0.000659276	0.0740323	protein_coding	triggering receptor expressed on myeloid cells 2
	Cxcl14	0.858198	1.49341	10.8008	0.00101455	0.0918323	protein_coding	chemokine (C-X-C motif) ligand 14
	Eln	0.857957	1.63182	10.8508	0.000987511	0.0913903	protein_coding	elastin
	Atf5	0.853282	8.4903	14.4492	0.000143991	0.0284145	protein_coding	activating transcription factor 5
	Fam166a	0.847447	3.95769	26.3751	2.81e-07	0.000262429	protein_coding	family with sequence similarity 166; member A
	Jun	0.828799	3.91902	11.6669	0.000636224	0.0725344	protein_coding	Jun oncogene
	Ccl6	0.826388	3.06089	17.4354	2.97e-05	0.0107388	protein_coding	chemokine (C-C motif) ligand 6
	Apoa4	0.819826	10.2966	11.0076	0.000907411	0.0863197	protein_coding	apolipoprotein A-IV
	Gm10680	0.817688	9.85911	11.2114	0.000812945	0.0809422	antisense	No description
	Lyz2	0.807593	5.86738	33.8655	5.91e-09	8.82e-06	protein_coding	No description
	Car1	-0.83738	2.60421	14.4348	0.000145095	0.0284145	protein_coding	carbonic anhydrase 1
	Gm20604	-0.857034	1.58415	11.1417	0.000844095	0.0814204	protein_coding	No description
	Bmp7	-0.883996	1.85677	14.0146	0.000181395	0.0318722	protein_coding	bone morphogenetic protein 7
	Mup7	-0.915222	10.5286	12.8737	0.000333234	0.0497685	protein_coding	No description
	Etnppl	-0.922417	6.12116	39.0869	4.05e-10	8.65e-07	protein_coding	No description
	Lingo4	-0.933289	2.74705	14.2709	0.00015829	0.0295509	protein_coding	leucine rich repeat and Ig domain containing 4
	Gm4956	-0.934935	2.74424	19.9358	8.01e-06	0.00412456	transcribed_unprocessed_pseudogene	predicted gene 4956
	Cyp7a1	-0.954663	6.30004	20.3779	6.36e-06	0.00351576	protein_coding	cytochrome P450; family 7; subfamily a; polypeptide 1
	Gm43672	-0.961051	2.82857	22.4954	2.11e-06	0.00136786	lincRNA	No description
	Smyd4	-0.993206	1.52779	12.8162	0.000343624	0.0508122	protein_coding	SET and MYND domain containing 4
	Morn1	-1.01168	1.48046	14.8736	0.000114963	0.0258999	protein_coding	MORN repeat containing 1
	Gstp1	-1.01788	10.268	14.2196	0.000162671	0.0296279	protein_coding	glutathione S-transferase; pi 1
	Ccl24	-1.06644	1.10668	12.308	0.000451019	0.0601426	protein_coding	chemokine (C-C motif) ligand 24
	2810408I11Rik	-1.0693	1.5858	17.706	2.58e-05	0.0101325	processed_transcript	RIKEN cDNA 2810408I11 gene
	Rec114	-1.08255	1.33173	15.2482	9.43e-05	0.0242733	protein_coding	No description
	Obp2a	-1.08686	1.28084	14.3083	0.000155177	0.0293363	protein_coding	odorant binding protein 2A
	Gm11437	-1.15618	0.990777	14.4608	0.000143106	0.0284145	protein_coding	predicted gene 11437
	Gbp2b	-1.26908	1.24531	16.0074	6.31e-05	0.0171336	protein_coding	No description
	mt-Tw	-1.31284	1.17884	20.0022	7.74e-06	0.00412456	Mt_tRNA	No description
	Ptgs2	-1.34512	1.72042	14.3898	0.000148608	0.0284546	protein_coding	prostaglandin-endoperoxide synthase 2
	Mup-ps20	-1.47042	3.08166	10.64	0.00110666	0.0966551	unprocessed_pseudogene	No description
	C230038L03Rik	-1.5313	0.94797	23.9493	9.89e-07	0.000738573	processed_transcript	No description

## Sheet: Supplementary Table 3
	ATP6V0A1: vacuolar type H+-ATPase; LAMP1: lysosomal Associated Membrane Protein 1; Lyz2: lysozyme C-2; LDHB: lactate dehydrogenase B.
			Expression Level (Raw Counts)
	Tissue	Accession number	LAMP1	LDHB	LYZ2	ATP6V0A1
	Colon	GSM175905	2193.62	2994.09	2108.94	378.72
	Colon	GSM272418	1289.86	2488.22	687.35	397.99
	Liver	GSM176332	2102.66	465.39	138.75	443.35
	Liver	GSM176333	1659.12	335.95	65.53	376.24
	Liver	GSM176334	1653.61	322.67	315.94	361.36
	Liver	GSM176335	1585.48	440.53	805.42	450.94
	Liver	GSM279063	1885.46	546.74	82.32	371.86
	Liver	GSM279064	2121.4	562.61	75.87	480.27
	Liver	GSM279065	1750.68	527.34	64.82	528.51
	Colonic mucosa	GSM298776_C31KN3	1599.16	3887.16	1126.08	433.32
	Colonic mucosa	GSM298778_C36KN3	1602.49	3924.79	1185.68	380.25
	Colonic mucosa	GSM298782_C37KN1	1459.74	3362.46	1887.94	343.2
	Colonic mucosa	GSM298789_C45KN5	1980.84	3408.69	760.76	365.24
	Colonic mucosa	GSM298798_C47KN1	1784.62	3730.62	647.84	443.5
	Colonic mucosa	GSM298947_C67KN3	1951.27	3476.45	1597.39	298.54
	Colonic mucosa	GSM298948_C70KN2	1831.36	3353.61	570.07	315.3
	Colonic mucosa	GSM298950_C73KN2	1621.6	3381.15	1704.46	364.03
	Colonic mucosa	GSM298951_C79KN3	1567.34	4202.41	1920.41	461.54
	Colonic mucosa	GSM298952_C80KN2	1552.74	3777.2	280.51	478.08
	Colonic mucosa	GSM298953_C82KN2	1575.51	3300.34	1980.84	407.15
	Colonic mucosa	GSM298956_C86KN2	1472.45	4407.36	2645.82	346.59
	Colonic mucosa	GSM298958_C87KN1	1459.74	3663.48	1382.44	446.65
	Colonic mucosa	GSM298961_C90KN3	1625.09	3174.91	2318.22	467.53
	Colonic mucosa	GSM298962_C92KN2	1543.3	3496.03	1804.4	402.21
	Colonic mucosa	GSM298964_C97KN1	1455.5	3274.14	2399.3	409.3
	Colonic mucosa	GSM298967_C108KN5	1568.97	3456.75	2099.6	514.6
	Duodenum	GSM175949	2287.41	4919.51	6304.65	470.16
	Jejunum	GSM175982	1780.29	4342.17	7846.32	457.68
	Jejunum	GSM176265	584.15	3265.53	98.87	455.97
	Jejunum	GSM176266	681.94	5007.93	40.11	414.26
	Skeletal muscle	GSM155631	577.99	4773.06	287.98	455.02
	Skeletal muscle	GSM155643	633.76	4326.25	74.64	359.26
	Skeletal muscle	GSM155644	585.33	4172.51	141.13	468.69
	Skeletal muscle	GSM156170	548.44	2645.82	336.44	434.04
	Skeletal muscle	SGSM156171	675.07	4390.9	148.08	432.72
	Skeletal muscle	GSM156176	520.01	3096.67	104.37	639.32
	Skeletal muscle	GSM156177	433.02	2822.78	40.36	415.21
	Skeletal muscle	GSM156178	580.12	4713.23	96.16	460.23
	Skeletal muscle	GSM156179	603.33	5352.88	197.64	400.79
	Skeletal muscle	GSM156180	589.19	3240.05	829.9	463.46
	Skeletal muscle	GSM156181	606.6	3765.69	71.38	372.53
	Skeletal muscle	GSM156184	519.8	3476.45	89.92	357.52
	Skeletal muscle	GSM175882	566.17	656.29	34.25	551
	Skeletal muscle	GSM175883	688.92	4017.55	48.02	485.83
	Skeletal muscle	GSM175884	667.35	3861.65	75.3	685.78
	Skeletal muscle	GSM175940	765.42	2579.01	93.16	437.28
	Skeletal muscle	GSM175985	822.17	1778.2	33.72	695.06
	Skeletal muscle	GSM176310	826.23	6073.87	41.1	339.13
	Skeletal muscle	GSM333449	774.54	3742.28	67.78	483.54
	Skeletal muscle	GSM333450	783.45	2579.01	25.15	563.71
	Skeletal muscle	GSM333451	657.43	2068.97	37.96	476.85
	Skeletal muscle	GSM333452	811.02	4100.55	80.13	486
	Skeletal muscle	GSM333453	702.96	2980.01	34.22	494.66
	Skeletal muscle	GSM333454	657.43	1840.52	35.63	498.66
	Skeletal muscle	GSM333455	808.05	3215.44	32.65	521.96
	Skeletal muscle	GSM333456	753.83	1668.46	25.88	594.57
	Skeletal muscle	GSM377458	475.99	2425.22	82.98	283.07
	Skeletal muscle	GSM377461	406.1	5076.79	184.61	304.52
	Skeletal muscle	GSM377464	639.9	3801.36	93.66	387
	Skeletal muscle	GSM377467	557.26	2469.84	148.41	415.21
	Skeletal muscle	GSM377470	364.91	2370.54	85.99	232.34
	Cecum	GSM175983	1920.41	3977.37	286.86	428.99
	Cecum	GSM175984	1925.48	4358.45	126.97	447.11
	Small intestine	GSM175908	1687.18	1648.23	5247.81	448.67
	Small intestine	GSM175947	1800.02	4157.79	7775.93	422.79
	Stomach	GSM175943	1895.29	4527.19	4773.06	312.97
	Stomach	GSM175822	1700.68	4813.26	828.06	471.66
	Stomach	GSM175823	1900.15	8060.76	984.6	562.61
	Stomach	GSM175824	1759.2	4963.7	8370.51	518.61
	Stomach	GSM176336	1902.66	3990.35	1991.72	284.8
	Stomach	GSM176337	2143.57	4792.62	1017.42	460.07
	Stomach	GSM176339	1887.94	4941.73	5053.61	377.18
	Stomach	GSM176340	1780.29	4674.51	3990.35	514.6
	Stomach	GSM176342	1819.97	3696.9	12734.9	316.75
	Stomach	GSM176343	1744.62	4985.42	10232	319.04
